# Supplementary material for: Optimizing Time Management for Drip-and-Ship Stroke Patients Qualifying for Endovascular Therapy—A Single-Network Study
Source: Healthcare (Basel). 2022 Aug 12;10(8):1519. doi: 10.3390/healthcare10081519 (PMC9407868; doi:10.3390/healthcare10081519)
Supplement: Supplementary file 1 [file healthcare-10-01519-s001.zip]

Archive with 1 entries (1 files):
- healthcare-1849192-supplementary.pdf
